# Supplementary material for: Segmented flow generator for serial crystallography at the European X-ray free electron laser
Source: Nat Commun. 2020 Sep 9;11:4511. doi: 10.1038/s41467-020-18156-7 (PMC7481229; doi:10.1038/s41467-020-18156-7)
Supplement: Supplementary file 3 — Source Data [file 41467_2020_18156_MOESM3_ESM.xlsx]

## Sheet: Figure 2
Figure 2
			Frequency (Hz)	Standard Deviation
		0.000580004	20.2	1.346
		0.000580004	20.2	1.346
		0.000536967	27.2	1.8171
		0.000207809	8.1	0.5384
		0.00118645	50.5	3.365
		0.000160862	5	1.2
		0.000223367	8.1	1.68
		0.000439295	13.1	3.12
		0.000637217	18.2	1.78
			Frequency (Hz)	StDev						Ca,c
	5.6	1.1	20.2	1.346	9.33333e-11	0.0124444	1.83333e-11	0.00244444	0.0148889	0.0144906	0.00353275	0.000580004
	5.6	1.1	20.2	1.346	9.33333e-11	0.0124444	1.83333e-11	0.00244444	0.0148889	0.0144906	0.00353275	0.000580004
	3.8	1.3	27.2	1.8171	6.33333e-11	0.00844444	2.16667e-11	0.00288889	0.0113333	0.00983288	0.00210656	0.000536967
	5.6	0.35	8.1	0.5384	9.33333e-11	0.0124444	5.83333e-12	0.000777778	0.0132222	0.0144906	0.00353275	0.000207809
	3.8	4.9	50.5	3.365	6.33333e-11	0.00844444	8.16667e-11	0.0108889	0.0193333	0.00983288	0.00210656	0.00118645
	7	0.245	5	1.2	1.16667e-10	0.0155556	4.08333e-12	0.000544444	0.0161	0.0181132	0.00475693	0.000160862
	6.7	0.351	8.1	1.68	1.11667e-10	0.0148889	5.85e-12	0.00078	0.0156689	0.0173369	0.00448707	0.000223367
	6.12	0.76	13.1	3.12	1.02e-10	0.0136	1.26667e-11	0.00168889	0.0152889	0.0158361	0.00397678	0.000439295
	6.1	1.17	18.2	1.78	1.01667e-10	0.0135556	1.95e-11	0.0026	0.0161556	0.0157844	0.00395946	0.000637217
	Experimental Data
KDO8
Liquid Parameters
Viscosity (Buffer)	0.0036	Pa*s
Viscosity (Oil)	0.0133	Pa*s
Interfacial Tension	0.011422	N/m
Channel Dimensions
w(c)	100	µm
	0.0001	m
h(c)	75	µm
	7.5e-05	m
d(d)	50	µm
	5e-05	m

## Sheet: Figure 3
Figure 3	Comparison of number of crystals hit per run at different oil and crystal suspension flow rate ratios.
				Number of crystals hit per run
	15	8	0.347826	121	126	102
	15	9	0.375	119	116	121	105	101
	15	10	0.4	157	92	140	127	120	147
	15	12	0.444444	184	144	128	189

## Sheet: Figure S-2
	Figure S-2
				Frequency (Hz)	Standard Deviation
			0.00276579	86	1
			0.00366467	109	2
			0.00430192	119	3
			0.00418124	123	7
			0.00441955	134	1
			0.00464624	139	4
			0.00486238	144	6
				Frequency (Hz)	StDev						Ca,c
	7	7	1	86	1	1.16667e-10	0.0155556	1.16667e-10	0.0155556	0.0311111	0.0202832	0.00553158	0.00276579
	10	7	1.42857	109	2	1.66667e-10	0.0222222	1.16667e-10	0.0155556	0.0377778	0.028976	0.0088999	0.00366467
	12.5	7	1.78571	119	3	2.08333e-10	0.0277778	1.16667e-10	0.0155556	0.0433333	0.03622	0.0119839	0.00430192
	12	7	1.71429	123	7	2e-10	0.0266667	1.16667e-10	0.0155556	0.0422222	0.0347712	0.0113491	0.00418124
	13	7	1.85714	134	1	2.16667e-10	0.0288889	1.16667e-10	0.0155556	0.0444444	0.0376688	0.0126273	0.00441955
	14	7	2	139	4	2.33333e-10	0.0311111	1.16667e-10	0.0155556	0.0466667	0.0405664	0.0139387	0.00464624
	15	7	2.14286	144	6	2.5e-10	0.0333333	1.16667e-10	0.0155556	0.0488889	0.0434641	0.0152818	0.00486238
	Experimental Data
	PSI
	Liquid Parameters
	Viscosity (Buffer)	0.0036	Pa*s
	Viscosity (Oil)	0.0133	Pa*s
	Interfacial Tension	0.0102	N/m
	Channel Dimensions
	w(c)	100	µm
		0.0001	m
	h(c)	75	µm
		7.5e-05	m
	d(d)	50	µm
		5e-05	m
